# Supplementary material for: Serum Concentrations of Benzaldehyde, Isopentanaldehyde and Sex Hormones: Evidence from the National Health and Nutrition Examination Survey
Source: Toxics. 2023 Jun 30;11(7):573. doi: 10.3390/toxics11070573 (PMC10383974; doi:10.3390/toxics11070573)
Supplement: Supplementary file 1 [file toxics-11-00573-s001.zip]

Archive with 1 entries (1 files):
- toxics-2365046-supplementary.pdf
